# Supplementary material for: Acaricidal Mechanism of Scopoletin Against Tetranychus cinnabarinus
Source: Front Physiol. 2019 Mar 6;10:164. doi: 10.3389/fphys.2019.00164 (PMC6414448; doi:10.3389/fphys.2019.00164)
Supplement: Supplementary file 1 [file Presentation_1.ZIP]

Archive with 1 entries (1 files):
- Supplemental materials.doc
